# Supplementary material for: Long noncoding RNA SAM promotes myoblast proliferation through stabilizing Sugt1 and facilitating kinetochore assembly
Source: Nat Commun. 2020 Jun 1;11:2725. doi: 10.1038/s41467-020-16553-6 (PMC7264179; doi:10.1038/s41467-020-16553-6)
Supplement: Supplementary file 9 — Source Data [file 41467_2020_16553_MOESM9_ESM.xlsx]

## Sheet: Fig.1
fig. 1c			Fig. 1d					Fig. 1e						Fig. 1g							Fig. 1h						Fig. 1i						Fig. 1j						Fig. 1k					Fig. 1l					Fig. 1m
				SAM	Muscle	Myoblast			SAM	0h	24h	96h					GAPDH	SAM	Malat1			SAM	siNC	siSAM-1	siSAM-2			% Pax7+MyoD+ SCs	siNC	siSAM-1	siSAM-2			% Ki67+ SCs	siNC	siSAM-1	siSAM-2			SAM	Vector	SAM			% Pax7+MyoD+ SCs	Vector	SAM		% Ki67+ SCs
				R1	0.890854	546.155			R1	0.71286	4.62897	0.207957			Cytoplasm	R1	99.3056	90.4287	8.1729			R1	0.999856	0.773671	0.664247				92.8571	75	63.1579				57.1429	20	0			R1	1.08271	8.72195				90.4762	85.7143
				R2	1.15843	515.645			R2	1.09406	5.73459	0.263771				R2	99.1977	90.1245	10.6409			R2	1.02086	0.752515	0.67352				90	82.6087	58.8235				47.3684	45.4545	20			R2	1.06781	8.78262				78.7879	76.4706
				R3	0.92677	505.929			R3	1.19308	3.77033	0.347084				R3	99.296	91.0121	6.36011			R3	0.979279	0.784471	0.664247				87.7551	72.2222	56.25				44	25	12.5			R3	0.84948	8.96716				75	93.75
				R4	1.02394	552.787			Average	1	4.711	0.2729				Average	99.27	90.52	8.391			Average	1	0.7702	0.6673				86.9565	84	57.1429				33.3333	50	12.5			Average	1	8.824				81.4815	75
				Average	1	530.1			SD	0.2536	0.9847	0.07002				SD	0.05973	0.451	2.149			SD	0.02079	0.01626	0.005353				93.1034	71.7949	80.7692				52.9412	8.33333	0			SD	0.1306	0.1277				74.1935	85.7143
				SD	0.1197	22.84			TTEST		0.0032	0.0015			Nuclear	R1	0.694383	9.57126	91.8271			TTEST		0.0001	<0.0001			Average	90.13	77.13	63.23				43.75	14.2857	45.4545			TTEST		<0.0001				83.3333	92.3077
				TTEST		<0.0001										R2	0.802312	9.87546	89.3591									SD	2.829	5.794	10.16				46.1538	50	37.5									75.8621	92.3077
																R3	0.704008	8.98791	93.6399									TTEST		0.002	0.0005				55.5556	25	35.7143									88.8889	100
																Average	0.7336	9.478	91.61																61.5385	20	54.5455									82.8571	81.25
																SD	0.05973	0.451	2.149																100	23.0769										72.973	66.6667
																																		Average	54.18	28.12	24.25									72	92.3077
																																		SD	18.02	14.97	19.83									77.2727	84.6154
																																		TTEST		0.0025	0.0031									76.4706	88
																																														66.6667	94.7368
																																														81.6667	78.9474
																																														84.6154	100
																																														73.3333	71.4286
																																														82	70.9677		Average
																																														81.0811	80.7692		SD
																																														76	78.5714		TTEST
																																															79.5455
																																															91.4286
																																															88.2353
																																															89.2857
																																															72.7273
																																													Average	78.75	84.43
																																													SD	5.88	9.206
																																													TTEST		0.0211
[truncated: 6 more columns]

## Sheet: Fig.2
Fig. 2b														Fig. 2d					Fig. 2f					Fig. 2h						Fig. 2i											Fig. 2j						Fig. 2k
	exon1-2	F1R1	WT	KO	exon2-3	F2R2	WT	KO	exon3-4	F3R3	WT	KO			Body weight	WT	KO			Pax7+ cells/100 fibers	WT	KO			4day	No. of CLN fibers/field	WT	KO			4day	No. of eMyHC+ fibers/field	WT	KO		7day	No. of eMyHC+ fibers/field	WT	KO			3day	No. of Pax7+ cells/field	WT	KO			3day	No. of MyoD+ cells/field
		R1	1.04187	0.000126448		R1	1.02538	0.000537227		R1	0.9996	0.00324198			M1	20.65	21.48			M1	6.77719	7.78889				M1	240.5	170.667				M1	150.75	121.25			M1	82.2	95.5				M1	23.3333	13.8333				M1
		R2	0.958711	4.66047e-05		R2	1.01126	0.000522537		R2	0.96555	0.000362706			M2	23.11	21.99			M2	5.44869	5.38714				M2	222.25	157				M2	170.25	144.667			M2	75.3	45.4				M2	17.25	9.6				M2
		R3	0.999424	0.00035765		R3	0.963364	0.000418588		R3	1.03485	0.00152296			M3	21.62	20.3			M3	4.43789	4.34191				M3	203.25	147.333				M3	183	136.5			M3	52.7	80.2				M3	16	10.8333				M3
		Average	1	0.0001769		Average	1	0.0004928		Average	1	0.001709			M4	21	21.8			Average	5.555	5.839				M4	295.5	176				Average	168	134.1			M4	21	52.8				Average	18.86	11.42				Average
		SD	0.04158	0.0001615		SD	0.0325	6.467e-05		SD	0.03465	0.001449			M5	22	22.4			SD	1.173	1.767				Average	240.4	162.8				SD	16.24	11.89			Average	57.8	68.48				SD	3.923	2.177				SD
															M6	21.02	21.55			TTEST		0.8276				SD	39.77	13.03				TTEST		0.0435			SD	27.58	23.42				TTEST		0.0454				TTEST
															M7	21.06	19.63									TTEST		0.01									TTEST		0.5767
															M8	22.81	21.21
															M9	20.63	20.75
															Average	21.54	21.23
															SD	0.9157	0.8726
															TTEST		0.4728
[truncated: 18 more columns]

## Sheet: Fig.3
Fig. 3b														Fig. 3d																	Fig. 3f					Fig. 3g					Fig. 3i					Fig. 3j
	exon1-2	F1R1	Ctrl	dKO	exon2-3	F2R2	Ctrl	dKO	exon3-4	F3R3	Ctrl	dKO			Distribution of CSA	% Muscle fibers	<200	400	800	1200	1600	2000	2400	2800	3200	3600	4000	5000	>5000			% eMyHC	Ctrl	dKO			% CD68+ area	Ctrl	dKO			% Collagen I+ area	Ctrl	dKO			% Collagen+ area	Ctrl	dKO
		R1	1.0414	0.000388945		R1	1.09682	0.00361113		R1	0.782699	0.00439434			Ctrl	M1	4.82673	7.42574	19.4307	18.8119	11.3861	9.03465	8.29208	7.30198	6.06436	3.21782	1.36139	1.36139	1.48515			M1	14.3885	44.1791			M1	3.22967	6.82662			M1	15.9467	17.3154			M1	30.7693	41.4862
		R2	1.07067	0.000136563		R2	0.961482	0.00366154		R2	0.997598	0.0243466				M2	4.76974	7.89474	17.7632	25.6579	15.1316	8.55263	7.23684	5.42763	3.61842	1.64474	0.657895	1.15132	0.493421			M2	11.0787	36.9014			M2	2.193	6.67012			M2	22.8931	25.1489			M2	37.477	42.5905
		R3	0.88793	0.000686645		R3	0.941695	0.0067386		R3	1.2197	0.00317256				M3	5.84795	9.06433	10.6725	14.0351	9.79532	13.5965	9.79532	6.87134	5.11696	4.09357	2.48538	4.97076	3.65497			M3	8.44156	10.215			M3	2.7142	4.79686			M3	19.2761	23.0023			M3	42.902	49.2972
		Average	1	0.0004041		Average	1	0.00467		Average	1	0.01064				Average	5.148	8.128	15.96	19.5	12.1	10.39	8.441	6.534	4.933	2.985	1.502	2.494	1.878			M4	1.983	12.0996			Average	2.712	6.098			M4	24.1734	30.6969			M4	47.4838	50.8994
		SD	0.09815	0.0002754		SD	0.08443	0.001791		SD	0.2185	0.01189				SEM	0.3503	0.4872	2.685	3.373	1.582	1.607	0.7423	0.5668	0.712	0.7164	0.5322	1.24	0.9335			Average	8.973	25.85			SD	0.5183	1.129			M5	28.4931	29.759			M5	33.8006	38.4404
															dKO	M1	8.49478	18.4799	18.3309	16.2444	15.4993	7.6006	6.40835	2.3845	2.08644	2.98063	0.447094	0.596125	0.447094			SD	5.257	17.24			TTEST		0.0092			Average	22.16	25.18			Average	38.49	44.54
																M2	10.614	11.4912	16.6667	18.3333	11.8421	9.12281	7.10526	4.91228	3.94737	2.54386	2.19298	0.964912	0.263158			Ratio paired test		0.048								SD	4.786	5.431			SD	6.764	5.325
																M3	14.4478	18.7595	28.8956	16.3389	8.39637	4.61422	4.08472	2.118	1.51286	0.75643	0.075643	0	0													Paired t test		0.0364			Paired t test		0.0086
																Average	11.19	16.24	21.3	16.97	11.91	7.113	5.866	3.138	2.516	2.094	0.9052	0.5203	0.2368
																SEM	1.742	2.378	3.829	0.6811	2.051	1.324	0.9131	0.8903	0.7348	0.6804	0.6527	0.2811	0.1297
																TTEST	0.027337	0.028733	0.31706	0.503058	0.944528	0.190112	0.093861	0.032373	0.077419	0.417798	0.517992	0.195358	0.15662

## Sheet: Fig.4 
Fig. 4a					Fig. 4b					Fig. 4c						Fig. 4d						Fig. 4e						Fig. 4f						Fig. 4g						Fig. 4h						Fig. 4i
	in vivo	% EdU+ SCs	WT	KO		in vivo	% EdU+ SCs	Ctrl	iKO		in vitro 48h	% EdU+ SCs	WT	KO			in vitro 48h	% Pax7+ MyoD+ SCs	WT	KO			in vitro 48h	% EdU+ SCs	Ctrl	iKO			in vitro 48h	% Pax7+ MyoD+ SCs	Ctrl	iKO			myofiber 48h	% EdU+ SCs	WT	KO			% EdU+ SCs	WT+Vector	KO+Vector	KO+SAM			in vitro 30h	% EdU+ SCs	WT
		M1	73.1387	56.0556			M1	55.6989	44.6607			M1	87.8701	74.5651				M1	91.8902	83.3883				M1	71.415	56.6093				M1	92.1917	87.7296				M1	95.0215	89.8458				64.2857	28.5714	61.9048				M1	8.33278
		M2	65.0479	58.2992			M2	58.7322	51.4068			M2	50.4027	48.2197				M2	93.0753	85.2571				M2	37.9073	27.3072				M2	80.4755	76.9274				M2	76.1557	63.8831				64.7059	50	55.1724				M2	8.29072
		M3	62.3914	59.4215			M3	59.5302	55.3942			M3	64.2492	56.0626				M3	90.995	84.9275				M3	63.1302	39.4903				M3	88.3329	83.4023				M3	72.9293	63.8116				61.9048	44.4444	61.5385				M3	11.2589
		M4	65.3343	59.34			M4	45.4566	35.7707			M4	58.8772	50.1478				M4	91.1476	88.8724				M4	71.3013	57.9214				M4	82.2934	76.053				Average	81.37	72.51				66.6667	50	58.3333				M4	5.73601
		Average	66.48	58.28			Average	54.85	46.81			M5	73.1387	56.0556				Average	91.78	85.61				Average	60.94	45.33				Average	85.82	81.03				SD	11.93	15.01				68	33.3333	54.5455				M5	11.955
		SD	4.634	1.568			SD	6.479	8.589			Average	66.91	57.01				SD	0.9497	2.322				SD	15.84	14.66				SD	5.413	5.541				Paired t test		0.0498				66.6667	36.8421	73.3333				Average	9.115
		TTEST		0.0154			Paired t test		0.013			SD	14.34	10.42				TTEST		0.0027				Paired t test		0.0116				Paired t test		0.0034										42.8571	42.8571	45.4545				SD	2.518
												Paired t test		0.0171																												52.1739	28.5714	52.3809				Paired t test
																																										39.1304	38.4615	62.069
																																										42.1053	33.3333	62.5
																																										37.5	30.7692	53.3333
																																										42.8571	40	60
																																										45.4545	35.2941	54.5455
																																										41.6667	36.3636	57.1429
																																										47.8261	20	50
																																										61.1111	15.3846	60
																																										38.4615	36.3636	65.2174
																																										43.75
																																									Average	51.51	35.33	58.09
																																									SD	11.47	9.217	6.457
																																									TTEST		< 0.0001	< 0.0001
[truncated: 13 more columns]

## Sheet: Fig.5
Fig.5a						Fig.5c													Fig.5d								Fig.5f						Fig.5g						Fig.5h						Fig.5i
							RNA pull down-WB													RIP		GAPDH	GM11974	Dum	Actin			Sugt1	0h	24h	96h			Sugt1	siNC	siSugt1#1	siSugt1#2			% EdU+ SCs	siNC	siSugt1#1	siSugt1#2			% EdU+ SCs	WT+Vector	KO+Vector	KO+Sugt1
																				IgG	R1	0.961954	0.526126	1.13301	0.875531			R1	0.960923	2.93323	2.00346			R1	1.01155	0.493082	0.283201				45.7831	49.2064	40.9091			R1	38.4217	27.951	45.3888
																					R2	0.997223	1.24192	0.84471	1.14217			R2	0.994809	2.97418	1.92185			R2	0.983889	0.506945	0.325313				51.282	28.2051	42.7184			R2	36.84	29.9909	43.9589
																					R3	1.02867	1.15693	1.04486	undetectable			R3	1.04427	3.10048	2.10306			R3	1.00456	0.489676	0.289152				49.1228	38.8889	36.8421			R3	44.1301	35.0407	40.8513
																					R4	1.01339	1.32285					Average	1	3.003	2.009			Average	1	0.4966	0.2992				61.2903	39.0244	46.9697			R4	47.4851	25.9858	36.4395
																					Average	1	1.062	1.008	1.009			SD	0.04191	0.08718	0.09076			SD	0.01438	0.009147	0.02279				68.6274	42.4657	43.1373			Average	41.72	29.74	41.66
																					SD	0.02861	0.3636	0.1477	0.1885			TTEST		< 0.0001	0.0002			TTEST		< 0.0001	< 0.0001				54.1667	48.4849	63.2653			SD	4.958	3.893	3.962
																				Sugt1	R1	0.888285	3.02429	0.984157	0.975614																50.7246	50.8475	51.5625			TTEST		0.009	0.0051
																					R2	0.871933	3.08665	1.57187	0.966765																51.1811	47.8261	47.2973
																					R3	1.01984	2.69668	1.66	1.1721																47.3684	48.2759	49.2308
																					R4	0.940361	4.2775																		50	47.0588	36.3636
																					Average	0.9301	3.271	1.405	1.038																53.8462	46.6667	44.4444
																					SD	0.06656	0.6923	0.3674	0.1161															Average	53.04	44.27	45.7
																					TTEST	0.1007	0.0013	0.1568	0.8382															SD	6.59	6.674	7.518
																																								TTEST		0.0056	0.0245

## Sheet: Fig.6
Fig.6a					Fig.6b					Fig.6c						Fig.6d					Fig.6e					Fig. 6f						Fig. 6g						Fig.6h
	% Cell with abnormal divison	siNC	sisugt1			% Cell with abnormal divison	WT	KO			Relative microtuble intensity	WT	0 min	10 min			Relative Dsn1 intensity	WT	KO			Hec1 signal intensity	WT	KO			% EdU+ cells	siNC	siDsn1#1	siDsn1#2			Relative EdU+ cells	siNC	siHec1#2	siHec1#3			Metaphase chromosome number	WT	KO		Percentage
	M1	16.6667	21.0526			M1	14.2857	42.8571				M1	0.90887	0.90598			Cell 1	1.08822	0.873423			Cell 1	61.1449	69.6696			M1	53.507	38.4514	35.7631			M1	1	0.874878	0.668781			Cell 1	40	40		Chromosome No.	WT	KO
	M2	4.65116	27.1028			M2	22.3881	41.0714				M2	0.975862	0.763409			Cell 2	1.0415	0.971316			Cell 2	41.0571	67.8411			M2	53.3595	40.1653	39.2921			M2	1	0.776947	0.746223			Cell 2	40	40		30-37	28.2609	32.6531
	M3	11.8644	34.6939			M3	22	38				M3	1.11527	0.511356			Cell 3	1.15518	0.944185			Cell 3	61.4625	58.4881			M3	56.1779	37.7666	48.2363			M3	1	0.818148	0.828274			Cell 3	40	39		38-40	21.7391	14.2857
	Average	11.06	27.62			Average	19.56	40.64				Average	1	0.7269			Cell 4	0.835333	0.655292			Cell 4	57.0616	75.1211			Average	54.35	38.79	41.1			Average	1	0.8233	0.7478			Cell 4	37	38		40	43.4783	34.6939
	SD	6.048	6.835			SD	4.57	2.457				SD	0.1053	0.1998			Cell 5	0.974264	1.09997			Cell 5	57.124	63.3481			SD	1.586	1.236	6.43			SEM	0	0.02839	0.04605			Cell 5	35	40		40-44	6.52174	18.3673
	TTEST		0.0348			TTEST		0.0021				TTEST		0.1043			Cell 6	1.24159	0.868428			Cell 6	60.2605	68.9128			TTEST		0.0002	0.0257			TTEST		0.0034	0.0054			Cell 6	40	35
												KO	0 min	10 min			Cell 7	0.743768	0.893173			Cell 7	72.1609	76.7668															Cell 7	37	40
												M1	0.878917	0.748869			Cell 8	0.744842	0.989724			Cell 8	39.4644	67.954															Cell 8	40	40
												M2	1.00765	0.562417			Cell 9	1.1753	0.70017			Cell 9	45.0937	51.9696															Cell 9	40	37
												M3	1.11343	0.416818			Cell 10	1.43836	1.4115			Cell 10	33.5054	49.9431															Cell 10	40	40
												Average	1	0.576			Cell 11	1.41523	1.0284			Cell 11	50.3439	41.694															Cell 11	40	37
												SD	0.1174	0.1664			Cell 12	1.01817	0.876014			Cell 12	53.922	62.0723															Cell 12	40	38
												TTEST		0.0227			Cell 13	0.838523	0.752923			Cell 13	54.6955	54.6319															Cell 13	40	34
																	Cell 14	0.879422	0.913092			Average	52.87	62.19															Cell 14	39	38
																	Cell 15	0.849311	0.99717			SD	10.69	10.38															Cell 15	38	36
																	Cell 16	0.913772	0.891646			TTEST		0.0335															Cell 16	40	44
																	Cell 17	0.915605	1.15597																				Cell 17	37	34
																	Cell 18	0.866313	0.924258																				Cell 18	40	41
																	Cell 19	0.865294	0.843537																				Cell 19	40	44
																	Cell 20	0.937554	0.676572																				Cell 20	42	42
																	Cell 21	1.33479	0.68767																				Cell 21	40	36
																	Cell 22	1.36101	0.614255																				Cell 22	40	40
																	Cell 23	0.74934	0.539084																				Cell 23	40	42
																	Cell 24	1.02577	1.35766																				Cell 24	41	37
																	Cell 25	1.16758	0.742162																				Cell 25	39	40
																	Cell 26	1.22289	0.726565																				Cell 26	38	38
																	Cell 27	1.25173	0.6414																				Cell 27	38	42
																	Cell 28	0.798863	0.930395																				Cell 28	37	39
																	Cell 29	0.689635	0.614593																				Cell 29	40	40
																	Cell 30	0.568304	0.634555																				Cell 30	35	40
																	Cell 31	0.892534	0.747209																				Cell 31	38	42
																	Average	1	0.8614																				Cell 32	34	40
																	SD	0.227	0.2085																				Cell 33	41	40
																	TTEST		0.015																				Cell 34	35	36
																																							Cell 35	35	40
																																							Cell 36	33	35
																																							Cell 37	38	34
																																							Cell 38	40	37
																																							Cell 39	37	40
																																							Cell 40	39	36
																																							Cell 41	39	34
																																							Cell 42	35	40
																																							Cell 43	36	39
																																							Cell 44	40	43
																																							Cell 45	40	40
																																							Cell 46	39	36
																																							Cell 47		40
																																							Cell 48		41
																																							Cell 49		35

## Sheet: Suppl.Fig.1
Suppl. Fig. 1b					Suppl. Fig. 1d															Suppl. Fig. 1f						Suppl. Fig. 1g					Suppl. Fig. 1h					Suppl. Fig. 1i				Suppl. Fig. 1j				Suppl. Fig. 1k
	DM						FISC	SAM	Pax7	MyoD	MyoG			ASC	SAM	Pax7	MyoD	MyoG				SAM	nuclear	cytoplasm		% Pax7+MyoD- SCs	siNC	siSAM-1	siSAM-2		% Pax7-MyoD+ SCs	siNC	siSAM-1	siSAM-2		% Pax7+MyoD- SCs	Vector	SAM		% Pax7-MyoD+ SCs	Vector	SAM			SAM	Ctrl	shSAM-1	shSAM-2
SAM	0Day	1Day	5Day			Pax7-High	R1	1.07266	1.05853	1.24013	0.770909		Pax7-High	R1	1.09926	0.9597	1.12838	1.04251				R1	0.987398	7.65485			7.14286	19.4444	18.4211			0	2.77778	10.5263			9.52381	14.2857			0	0			R1	1.03378	0.607627	0.696369
R1	0.983793	0.745576	0.276706				R2	0.940297	0.980825	0.95296	1.4688			R2	0.943784	1.08723	0.929324	0.784614				R2	1.02145	8.86417			6.66667	17.3913	23.5294			3.33333	0	15.6863			21.2121	23.5294			0	0			R2	1.04097	0.611853	0.658806
R2	0.990636	0.735311	0.360089				R3	0.987046	0.96064	0.806914	0.760296			R3	0.956959	0.953071	0.942296	1.17288				R3	0.991152	9.54108			12.2449	22.2222	25			0	0	9.375			25	6.25			0	0			R3	0.925256	0.503917	0.691559
R3	1.02557	0.755984	0.649061				Average	1	1	1	1			Average	1	1	1	1				Average	1	8.687			13.0435	12	33.3333			0	4	4.7619			18.5185	25			0	0			Average	1	0.5745	0.6822
Average	1	0.7456	0.4286				SD	0.06712	0.05169	0.2204	0.406			SD	0.08621	0.07562	0.1114	0.1976				SD	0.01867	0.9556			6.89655	28.2051	15.3846			0	0	3.84615			25.8065	14.2857			0	0			SD	0.06483	0.06113	0.02044
SD	0.02241	0.01034	0.1954			Pax7-Low	R1	0.912474	0.279077	2.52652	56.1533		Pax7-Low	R1	1.1354	0.918481	0.871106	19.1162								Average	9.199	19.85	23.13		Average	0.6667	1.356	8.839			16.6667	7.69231			0	0			TTEST		0.0012	0.0013
							R2	0.938127	0.417178	2.19947	79.9652			R2	1.09672	0.893365	0.758342	15.7439								SD	3.162	5.985	6.891		SD	1.491	1.906	4.785			24.1379	7.69231			0	0
							R3	1.01245	0.350803	2.50907	58.5379			R3	1.06673	0.887194	0.785084	14.6896								TTEST		0.0079	0.0034		TTEST		0.5421	0.0065			11.1111	0			0	0
							Average	0.9544	0.349	2.412	64.89			Average	1.1	0.8997	0.8048	16.52																			17.1429	12.5			0	6.25
							SD	0.05193	0.06907	0.184	13.11			SD	0.03442	0.01657	0.05892	2.312																			24.3243	33.3333			2.7027	0
							TTEST	0.4042	0.0002	0.001	0.0011			TTEST	0.1366	0.0882	0.0551	0.0003																			28	7.69231			0	0
																																					22.7273	15.3846			0	0
																																					23.5294	12			0	0
																																					29.1667	5.26316			4.16667	0
																																					18.3333	21.0526			0	0
																																					15.3846	0			0	0
																																					26.6667	28.5714			0	0
																																					18	29.0323			0	0
																																					18.9189	19.2308			0	0
																																					24	21.4286			0	0
																																						20.4545				0
																																						8.57143				0
																																						11.7647				0
																																						10.7143				0
																																						27.2727				0
																																				Average	20.91	15.32		Average	0.3435	0.25
																																				SD	5.367	9.201		SD	1.084	1.25
																																				TTEST		0.0205		TTEST		0.7929
[truncated: 9 more columns]

## Sheet: Suppl. Fig. 2
Suppl. Fig. 2b								Suppl. Fig. 2c																																						Suppl. Fig. 2d
									SAM	F1R1	Heart	Liver	Spleen	Lung	Kidney	Brain	Ovary	TA	Soleus	Dia		F2R2	Heart	Liver	Spleen	Lung	Kidney	Brain	Ovary	TA	Soleus	Dia		F3R3	Heart	Liver	Spleen	Lung	Kidney	Brain	Ovary	TA	Soleus	Dia			exon1-2 in KO	Ctrl	CHX
									WT	R1	0.0130514	0.0558791	1.18111	0.438908	0.0471366	0.033062	0.402846	0.580402	0.174387	0.0121771		R1	0.105176	0.573676	15.9666	3.05596	0.501299	0.277376	2.97924	0.0721629	0.356965	1.44382		R1	0.261143	0.503667	6.86188	5.65374	0.847442	0.532664	2.89883	0.0552148	0.636523	1.98676			R1	1.18905	63.8439
										R2	0.0119548	0.0458565	1.24437	0.51576	0.0485411	0.0322082	0.409841	0.647866	0.126539	0.0126789		R2	0.155339	0.863939	26.7992	3.41433	0.651792	0.302664	2.89484	0.0564653	0.23553	1.90183		R2	0.268293	0.549782	12.6168	7.93125	0.985909	0.565777	2.93298	0.0686484	0.541323	1.35205			R2	1.13274	69.3814
										R3	0.0117091	0.0438867	1.01547	0.485057	0.0521025	0.0342224	0.479782	0.632892	0.18551	0.0112127		R3	0.112459	0.787077	16.807	3.79737	0.572008	0.258724	3.66378	0.0752104	0.412803	1.40702		R3	0.20863	0.618806	23.2666	7.34768	0.637771	0.802487	3.18246	0.0760913	0.554939	1.42175			R3	0.678213	72.8308
										Average	0.01224	0.04854	1.147	0.4799	0.04926	0.03316	0.4308	0.6204	0.1621	0.01202		Average	0.1243	0.7416	19.86	3.423	0.575	0.2796	3.179	0.06795	0.3351	1.584		Average	0.246	0.5574	14.25	6.978	0.8237	0.6336	3.005	0.06665	0.5776	1.587			Average	1	68.69
										SD	0.0007147	0.006431	0.1182	0.03868	0.00256	0.001011	0.04254	0.03543	0.03133	0.0007452		SD	0.02711	0.1504	6.026	0.3708	0.07529	0.02205	0.4217	0.01006	0.09064	0.2757		SD	0.03258	0.05795	8.323	1.183	0.1753	0.1472	0.1548	0.01058	0.05149	0.3481			SD	0.2801	4.534
									KO	R1	0.000879107	undetectable	0.00470594	0.0105349	0.000385651	0.00780725	0.00101295	0.00916023	0.000359475	0.00031932		R1	undetectable	0.000122742	undetectable	0.00326958	undetectable	0.000351826	0.00356943	3.76e-05	undetectable	undetectable		R1	0.00274158	undetectable	undetectable	0.0363397	0.00620015	0.00443717	undetectable	0.00160963	0.0010726	undetectable			TTEST		< 0.0001
										R2	0.000421918	0.000144669	undetectable	0.0182864	undetectable	0.00945587	0.00307106	0.00296274	0.00108981	0.000473106		R2	1.23832e-05	undetectable	0.142624	0.00771166	undetectable	0.00187016	0.000494957	0.000118262	undetectable	0.00053829		R2	undetectable	undetectable	undetectable	0.00206744	0.0128682	0.00462448	undetectable	0.000624126	undetectable	0.00227278
										R3	0.000739327	0.0017353	undetectable	0.00799619	0.000614769	0.00851293	0.00259625	0.0040745	0.00554502	0.000231914		R3	undetectable	0.000129966	undetectable	0.025324	0.00749646	0.00576754	5.64903e-05	3.77369e-05	undetectable			R3	0.000324112	0.00175676	0.128472	0.020927	0.00550964	0.00761184	undetectable	0.000239849	undetectable	undetectable
										Average	0.0006801	0.00094	0.004706	0.01227	0.0005002	0.008592	0.002227	0.005399	0.002331	0.0003414		Average	1.238e-05	0.0001264	0.1426	0.0121	0.007496	0.002663	0.001374	6.453e-05		0.0005383		Average	0.001533	0.001757	0.1285	0.01978	0.008193	0.005558		0.0008245	0.001073	0.002273
										SD	0.0002343	0.001125	0	0.005361	0.000162	0.0008272	0.001078	0.003304	0.002807	0.0001221		SD	0	5.108e-06	0	0.01166	0	0.002794	0.001914	4.653e-05		0		SD	0.001709	0	0	0.01716	0.004064	0.001781		0.0007065	0	0

## Sheet: Suppl. Fig. 3
Suppl. Fig. 3a																Suppl. Fig. 3b
	Body weight of male (g)	Weeks	5.71429	7.57143	20	25	Body weight of female (g)	Weeks	5	7.28571	8.28571	9.14286	14.5714	21.4286			TA Muscle/body weight %	Ctrl	dKO	GAS Muscle/body weight %	Ctrl	dKO
	Ctrl	M1	22.83	24.02	37.57	37	Ctrl	M1	10.81	18.76	21.52	24.3	25.62	30.18			M1	0.410087	0.42383	M1	1.22447	1.29532
		M2	19.47	25	37.17	38.59		M2	9.73	18.96	21.54	23.55	24.04	30.25			M2	0.432853	0.502418	M2	1.24173	1.22292
		M3	22.9	29	35.92	35.92		M3	7.89	16	20.8	21.8	29.5	28.64			M3	0.412177	0.476873	M3	1.30968	1.30905
		M4			35.63	36.04		M4	13.07	21	25	25.2	26.96	31.6			Average	0.4184	0.4677	Average	1.259	1.276
		Average	21.73	26.01	36.57	36.89		Average	10.38	18.68	22.22	23.71	26.53	30.17			SD	0.01258	0.04009	SD	0.04505	0.04627
		SD	1.96	2.638	0.9427	1.234		SD	2.164	2.053	1.888	1.442	2.312	1.21
	dKO	M1	22.94	25.1	33.34	38	dKO	M1	10.74	18.42	22.15	24.25	25.24	28.26
		M2	21.06	26	37.59	35.8		M2	8.84	16.89	21.16	23.61	24.04	30.22
		M3	19.44	25.5	33.62	36.67		M3	11.55	18.5	23	23.2	27.24	30.94
		M4	23.5	27				M4	9.64	18	22.2	23	27.68	29.93
		Average	21.74	25.9	34.85	36.82		Average	10.19	17.95	22.13	23.52	26.05	29.84
		SD	1.852	0.8206	2.377	1.108		SD	1.194	0.7415	0.7535	0.5519	1.71	1.134

## Sheet: Suppl. Fig. 4
Suppl. Fig. 4b					Suppl. Fig. 4c							Suppl. Fig. 4d						Suppl. Fig. 4e						Suppl. Fig. 4f
	% Pax7+ MyoD+ cells / fiber	WT	KO			MTS	Time (h)	5	20	40			SAM	WT+Vector	KO+Vector	KO+SAM			% Pax7+ MyoD+ cells	WT+Vector	KO+Vector	KO+SAM			% MyoG+ MyoD+ cells / fiber	WT	KO
	M1	0.911234	0.795455			WT	R1	0.06575	0.08175	0.095			R1	0.895942	0.000202678	37.1376				64.2857	56.25	83.3333				71.4286	82.9268
	M2	0.84304	0.819853				R2	0.06375	0.07225	0.094			R2	1.10303	0.000164626	41.2068				50	50	75				74.4186	82.6087
	M3	0.874638	0.848804				R3	0.07325	0.09025	0.0915			R3	1.00102	0.000164626	37.1376				64.2857	35.7143	60				74.4186	72.2222
	M4	0.867987	0.845588				R4	0.075	0.0865	0.09075			Average	1	0.0001773	38.49				74.0741	27.2727	63.6364				47.3684	89.6552
	Average	0.8742	0.8274				Average	0.06944	0.08269	0.09281			SD	0.1035	2.197e-05	2.349				57.1429	25	66.6667				73.3333	80.7692
	SD	0.02817	0.02494				SEM	0.00276	0.00389	0.001007			TTEST		< 0.0001	< 0.0001				71.4286	52.9412	55.5556				53.3333	84.2105
	TTEST		0.0473			KO	R1	0.064	0.07375	0.08375										73.3333	30.7692	82.3529				61.5385	82.9268
							R2	0.06475	0.07575	0.0915										78.9474	42.8571	60				57.5	69.5652
							R3	0.07375	0.09	0.08325										57.8947	50	81.8182				71.4286	72.2222
							R4	0.0735	0.08325	0.08625										70	59.2593	63.6364				68.75	89.6552
							Average	0.069	0.08069	0.08619									Average	66.14	43.01	69.2				76.9231	80.7692
							SEM	0.002675	0.003717	0.001888									SD	9.055	12.52	10.48				67.5676	84.2105
							TTEST			0.0212									TTEST		0.0002	< 0.0001				63.8298	79.1667
																										65.625	61.2903
																										56.25	68
																										73.3333	66.6667
																										45.946	73.4375
																										76.4706	75.9259
																										60	67.8571
																										70.8333	87.6923
																										60.4651	71.6981
																										55.1724	65.9574
																										50	80
																										70.5882	64.8148
																										48	88.2353
																											82.1429
																											86.6667
																											69.2308
																											81.25
																											58.0645
																											70.2703
																									Average	63.78	76.46
																									SD	9.862	8.819
																									TTEST		< 0.0001

[truncated: 2 more sheets: Suppl. Fig. 5, Suppl. Fig. 6]
